# Supplementary material for: Genome-Resolved Metagenomic Analyses Reveal the Presence of a Putative Bacterial Endosymbiont in an Avian Nasal Mite (Rhinonyssidae; Mesostigmata)
Source: Microorganisms. 2021 Aug 14;9(8):1734. doi: 10.3390/microorganisms9081734 (PMC8398770; doi:10.3390/microorganisms9081734)
Supplement: Supplementary file 1 [file microorganisms-09-01734-s001.zip]

Archive with 4 entries (3 files):
- SupMaterial/
- SupMaterial/Table_S1_S2.xls
- SupMaterial/Figure S1. Metabolic pathways found in the MAG.pdf
- SupMaterial/Figure S2. NMDS.pdf
